# Supplementary material for: Multimodal Irregular Self-Selection in Chinese Postgraduate English as a Foreign Language Learners’ Conversation: When, How, and Why
Source: Front Psychol. 2022 Mar 25;13:788438. doi: 10.3389/fpsyg.2022.788438 (PMC8990892; doi:10.3389/fpsyg.2022.788438)
Supplement: Supplementary file 1 [file Table_1.xlsx]

## Sheet: Corpus Information
Table 1 Corpus Information
Group	Duration of Conversation (min:s)	Number of Turns	Number of Words
1	11:49:00	34	1243
2	10:49:00	38	1430
3	08:37:00	17	868
4	14:33:00	88	1404
5	13:45:00	42	1793
6	15:23:00	42	1406
7	15:48:00	40	1829
8	10:25:00	50	1142
9	13:27:00	78	1347
10	16:32:00	17	1522
11	10:32:00	30	1029
12	22:53:00	46	2546
13	14:35:00	35	1677
14	12:43:00	26	1524
15	21:34:00	36	1726
16	17:00:00	54	1657
17	12:19:00	18	1642
18	21:55:00	106	2477
19	20:33:00	138	2459
20	09:26:00	24	1038
Total	283m698s	959	31759
	about 295m
