# Supplementary material for: Multimodal Irregular Self-Selection in Chinese Postgraduate English as a Foreign Language Learners’ Conversation: When, How, and Why
Source: Front Psychol. 2022 Mar 25;13:788438. doi: 10.3389/fpsyg.2022.788438 (PMC8990892; doi:10.3389/fpsyg.2022.788438)
Supplement: Supplementary file 2 [file Table_2.xlsx]

## Sheet: Type
Table 2 (1) Types of Irregular Self-selection
Group	Number	TT	TH	TC	TF
1	9	6	1	1	1
2	18	9	3	3	3
3	38	29	2	6	1
4	1	0	0	1	0
5	6	5	0	0	1
6	2	2	0	0	0
7	12	7	1	4	0
8	1	0	0	0	1
9	7	6	0	1	0
10	5	1	1	3	0
11	9	6	1	2	0
12	8	2	0	4	2
13	3	2	0	1	0
14	5	2	0	3	0
15	6	2	1	3	0
16	4	2	0	2	0
17	18	15	0	3	0
18	0	0	0	0	0
19	0	0	0	0	0
20	0	0	0	0	0
Total	152	96	10	37	9

## Sheet: Purpose
Table 2 (2) Purposes of Irregular Self-selection
Group	Displaying knowledge	Agreement	Aiding	Cooperative completion	Clarification	Information request
1	4	1	2	1	0	0
2	7	1	2	1	3	1
3	19	6	4	5	0	3
4	1	0	0	0	0	0
5	3	0	2	0	0	0
6	1	0	1	0	0	0
7	8	1	0	3	0	0
8	0	0	0	0	0	0
9	5	0	2	0	0	0
10	2	1	0	0	1	1
11	5	0	3	0	1	0
12	3	2	0	0	1	0
13	1	1	1	0	0	0
14	4	0	0	1	0	0
15	4	0	0	0	0	2
16	2	2	0	0	0	0
17	7	0	1	0	1	9
Total	76	15	18	11	7	16
