# Supplementary material for: Multimodal Irregular Self-Selection in Chinese Postgraduate English as a Foreign Language Learners’ Conversation: When, How, and Why
Source: Front Psychol. 2022 Mar 25;13:788438. doi: 10.3389/fpsyg.2022.788438 (PMC8990892; doi:10.3389/fpsyg.2022.788438)
Supplement: Supplementary file 3 [file Data_Sheet_1.zip]

Archive with 21 entries (20 files):
- Transcribed data/
- Transcribed data/Group 1.docx
- Transcribed data/Group 10.docx
- Transcribed data/Group 11.docx
- Transcribed data/Group 12.docx
- Transcribed data/Group 13.docx
- Transcribed data/Group 14.docx
- Transcribed data/Group 15.docx
- Transcribed data/Group 16.docx
- Transcribed data/Group 17.docx
- Transcribed data/Group 18.docx
- Transcribed data/Group 19.docx
- Transcribed data/Group 2.docx
- Transcribed data/Group 20.docx
- Transcribed data/Group 3.docx
- Transcribed data/Group 4.docx
- Transcribed data/Group 5.docx
- Transcribed data/Group 6.docx
- Transcribed data/Group 7.docx
- Transcribed data/Group 8.docx
- Transcribed data/Group 9.docx
